# Supplementary material for: Phosphorylcholine Monoclonal Antibody Therapy Decreases Intraplaque Angiogenesis and Intraplaque Hemorrhage in Murine Vein Grafts
Source: Int J Mol Sci. 2022 Nov 7;23(21):13662. doi: 10.3390/ijms232113662 (PMC9653839; doi:10.3390/ijms232113662)
Supplement: Supplementary file 1 [file ijms-23-13662-s001.zip]

Archive with 1 entries (1 files):
- ijms-1985620-supplementary.pdf
